# Supplementary material for: Regional and Longitudinal Dynamics of Cyanobacterial Blooms/Cyanobiome and Cyanotoxin Production in the Great Lakes Area
Source: Toxins (Basel). 2024 Nov 1;16(11):471. doi: 10.3390/toxins16110471 (PMC11598720; doi:10.3390/toxins16110471)
Supplement: Supplementary file 1 [file toxins-16-00471-s001.zip]

Archive with 1 entries (1 files):
- toxins-3260650-supplementary.pdf
